# Supplementary material for: Evaluation of commercially available small RNASeq library preparation kits using low input RNA
Source: BMC Genomics. 2018 May 5;19:331. doi: 10.1186/s12864-018-4726-6 (PMC5936030; doi:10.1186/s12864-018-4726-6)
Supplement: Supplementary file 1 — Table S1. Percentage of input reads aligned to the human transcriptome, human rRNA, UniVec contaminant sequences and discarded because they are too short (< 15 nts) and unmapped to the human transcriptome. Table S2. Median (Inter-quartile range) of percentage of input reads aligned to the human transcriptome, human rRNA, UniVec contaminant sequences. Table S3. Percentage of reads aligned to the human transcriptome to each RNA biotype for all samples. Table S4. Median (Inter-quartile range) of percentage of input reads aligned to different RNA biotypes between the three sequencing kits. Table S5. Median (IQR) of percentage of input reads aligned and comparison of input amount of RNA. Table S6. Median (IQR) of percentage of input reads aligned and comparison between the two sites for the two input amounts of RNA. Table S7. Median (IQR) of number of miRNAs greater than 10 counts detected in at least 25% of the samples between the two sites for the two input amounts of RNA. Table S8. Pearson’s and Spearman’s correlation coefficient by tissue, kit and input amount. Table S9. Kit specific miRNAs found in each tissue for each kit. The top 5 miRNAs for each tissue that have expression greater than 10 RPM in one kit, but less than 5 RPM in the other two are presented for each tissue and kit. Table S10. miRNAs included on the custom made FirePlex Panel. The columns denote the number of samples that had above detection-limit expression in each tissue. Table S11. Database of RNA biotypes used. (XLSX 89 kb) [file 12864_2018_4726_MOESM1_ESM.xlsx]

## Sheet: S1
Techniques and platforms for small RNA biomarker discovery and validation
Ashish Yeri1, Amanda Courtright2, Kirsty Danielson1, Elizabeth Hutchins2, Eric Alsop2, Elizabeth Carlson2, Michael Hsieh2, Olivia Ziegler1, Avash Das1, Ravi V Shah1, Joel Rozowsky3, Saumya Das1*, Kendall Van Keuren-Jensen2*
1Cardiovascular Research Center, Massachusetts General Hospital, Harvard University, Boston MA
2Neurogenomics Division, TGen, 445 N. 5th St., Phoenix, AZ 85004
3Department of Molecular Biophysics and Biochemistry, Yale University, New Haven, CT 06520
Corresponding authors:
Kendall Van Keuren-Jensen, PhD
Neurogenomics Division, Translational Genomics Research Institute,
445 N. 5th St.,
Phoenix, AZ 85004
Email: kjensen@tgen.org
Tel: 602-343-8792
Saumya Das, MD PhD
Cardiovascular Research Center,
Massachusetts General Hospital, Harvard University,
185 Cambridge Street,
Boston, MA 02114
Tel: 6177240058
Supplementary Table S1. Percentage of input reads aligned to the human transcriptome, human rRNA, UniVec contaminant sequences
and discarded because they are too short (< 15 nts) and unmapped to the human transcriptome.
SampleName	Tissue	Kit	Input	Lab	total_reads_mapped	reads_discarded_rRNA	reads_discarded_UniVec	too_short	Unmapped
B_Bioo_10ng_Site1_2	B	Bioo	10ng	Site1	67.5083	11.2118	0.608595	13.8032	6.86807
B_Bioo_10ng_Site1_3	B	Bioo	10ng	Site1	63.607	7.5896	0.363389	14.1803	14.2597
B_Bioo_10ng_Site1_4	B	Bioo	10ng	Site1	68.0707	9.50063	0.402972	11.9547	10.071
B_Bioo_10ng_Site1_5	B	Bioo	10ng	Site1	68.276	11.4279	0.486176	13.8569	5.95303
B_Bioo_10ng_Site1_6	B	Bioo	10ng	Site1	63.388	6.87397	0.77695	22.1497	6.81137
B_Bioo_10ng_Site1_7	B	Bioo	10ng	Site1	48.6829	8.95572	0.672954	33.455	8.23345
B_Bioo_10ng_Site1_8	B	Bioo	10ng	Site1	70.9797	11.8001	0.776873	10.4321	6.01124
B_Bioo_10ng_Site2_2	B	Bioo	10ng	Site2	82.1424	4.75656	0.206036	5.99157	6.90344
B_Bioo_10ng_Site2_3	B	Bioo	10ng	Site2	59.7702	7.58836	0.887863	21.7691	9.9844
B_Bioo_1ug_Site1_1	B	Bioo	1ug	Site1	81.9242	5.2379	0.251009	8.55	4.03686
B_Bioo_1ug_Site2_1	B	Bioo	1ug	Site2	72.7627	16.0637	0.0960459	4.67464	6.4029
L_Bioo_10ng_Site1_1	L	Bioo	10ng	Site1	57.2351	8.82707	0.302373	20.8262	12.8093
L_Bioo_10ng_Site1_3	L	Bioo	10ng	Site1	62.6283	10.7364	0.428969	19.7576	6.44867
L_Bioo_10ng_Site1_4	L	Bioo	10ng	Site1	66.2411	12.8005	0.324468	16.4215	4.21233
L_Bioo_10ng_Site1_5	L	Bioo	10ng	Site1	69.9625	10.4585	0.414494	15.305	3.85958
L_Bioo_10ng_Site1_6	L	Bioo	10ng	Site1	56.3175	6.17105	0.488334	32.5229	4.50025
L_Bioo_10ng_Site1_7	L	Bioo	10ng	Site1	63.5717	8.35712	0.613756	21.499	5.95839
L_Bioo_10ng_Site1_8	L	Bioo	10ng	Site1	73.5034	12.7954	0.586029	9.21324	3.9019
L_Bioo_10ng_Site2_2	L	Bioo	10ng	Site2	78.2379	4.69709	0.338555	10.3435	6.38298
L_Bioo_10ng_Site2_3	L	Bioo	10ng	Site2	70.35	10.6066	0.696641	10.8701	7.47668
L_Bioo_1ug_Site1_1	L	Bioo	1ug	Site1	81.0119	7.22866	0.217604	7.12251	4.41933
L_Bioo_1ug_Site2_1	L	Bioo	1ug	Site2	65.1407	24.0325	0.0812284	6.32998	4.41555
P_Bioo_10ng_Site1_8	P	Bioo	10ng	Site1	67.4186	12.6879	0.642188	13.7701	5.48121
P_Bioo_10ng_Site1_1	P	Bioo	10ng	Site1	66.1995	9.64415	0.352128	18.5502	5.25394
P_Bioo_10ng_Site1_2	P	Bioo	10ng	Site1	72.2437	10.8531	0.246068	11.9786	4.67849
P_Bioo_10ng_Site1_3	P	Bioo	10ng	Site1	64.7988	9.89175	0.41751	17.533	7.3589
P_Bioo_10ng_Site1_5	P	Bioo	10ng	Site1	72.7459	9.35697	0.236981	12.5864	5.07378
P_Bioo_10ng_Site1_6	P	Bioo	10ng	Site1	65.0752	7.5947	0.657431	20.2557	6.41695
P_Bioo_10ng_Site1_7	P	Bioo	10ng	Site1	52.0381	9.57808	0.773321	28.2694	9.34112
P_Bioo_10ng_Site2_2	P	Bioo	10ng	Site2	75.3899	6.92902	0.379324	10.9799	6.32187
P_Bioo_10ng_Site2_3	P	Bioo	10ng	Site2	74.4787	6.29155	0.617382	11.23	7.38243
P_Bioo_1ug_Site1_1	P	Bioo	1ug	Site1	82.8941	5.21432	0.183399	6.75148	4.95669
P_Bioo_1ug_Site2_1	P	Bioo	1ug	Site2	62.4695	26.0492	0.0581272	7.41116	4.01199
B_Illu_10ng_Site1_1	B	Illu	10ng	Site1	77.1624	7.20371	0.045683	2.06542	13.5227
B_Illu_10ng_Site1_2	B	Illu	10ng	Site1	74.5071	9.13035	0.0317315	2.1593	14.1716
B_Illu_10ng_Site1_3	B	Illu	10ng	Site1	75.7006	7.53766	0.0921155	2.78547	13.8841
B_Illu_10ng_Site1_4	B	Illu	10ng	Site1	73.7753	15.5362	0.0717292	1.8945	8.72229
B_Illu_10ng_Site1_5	B	Illu	10ng	Site1	80.3984	10.3144	0.0773749	1.58547	7.62444
B_Illu_10ng_Site1_6	B	Illu	10ng	Site1	71.6624	17.777	0.0735194	1.93454	8.55262
B_Illu_10ng_Site1_7	B	Illu	10ng	Site1	78.0067	9.80872	1.54122	3.57354	7.0698
B_Illu_10ng_Site1_8	B	Illu	10ng	Site1	71.5194	11.3707	2.96694	8.29427	5.84866
B_Illu_10ng_Site2_1	B	Illu	10ng	Site2	55.191	16.4932	2.5278	16.6168	9.17114
B_Illu_1ug_Site1_1	B	Illu	1ug	Site1	84.1352	7.99461	0.138213	1.1764	6.55559
B_Illu_1ug_Site2_1	B	Illu	1ug	Site2	66.9714	20.3853	0.159716	4.9009	7.58268
L_Illu_10ng_Site1_1	L	Illu	10ng	Site1	81.9891	6.33529	0.014561	1.23143	10.4296
L_Illu_10ng_Site1_2	L	Illu	10ng	Site1	76.2136	10.3368	0.0167577	1.50167	11.9311
L_Illu_10ng_Site1_3	L	Illu	10ng	Site1	79.9447	7.06294	0.0868076	2.77716	10.1284
L_Illu_10ng_Site1_4	L	Illu	10ng	Site1	79.8192	12.6367	0.081011	1.79656	5.66649
L_Illu_10ng_Site1_5	L	Illu	10ng	Site1	72.1123	19.2719	0.0586744	1.85379	6.70327
L_Illu_10ng_Site1_6	L	Illu	10ng	Site1	74.167	16.8601	0.166847	3.05312	5.75289
L_Illu_10ng_Site1_7	L	Illu	10ng	Site1	79.5698	12.5024	0.718974	2.33164	4.87722
L_Illu_10ng_Site1_8	L	Illu	10ng	Site1	74.8395	15.368	1.30142	4.60869	3.88247
L_Illu_10ng_Site2_1	L	Illu	10ng	Site2	55.4716	20.2027	3.14537	16.0102	5.17008
L_Illu_1ug_Site1_1	L	Illu	1ug	Site1	83.5608	9.97749	0.190709	1.46822	4.80279
L_Illu_1ug_Site2_1	L	Illu	1ug	Site2	68.0989	21.346	0.134791	4.35459	6.06568
P_Illu_10ng_Site1_1	P	Illu	10ng	Site1	74.0641	10.9788	0.0400372	2.09476	12.8223
P_Illu_10ng_Site1_2	P	Illu	10ng	Site1	68.2281	16.5456	0.0448801	2.39982	12.7817
P_Illu_10ng_Site1_3	P	Illu	10ng	Site1	71.9739	13.3216	0.0506541	2.09664	12.5572
P_Illu_10ng_Site1_4	P	Illu	10ng	Site1	83.3976	11.8342	0.0966053	1.58133	3.09026
P_Illu_10ng_Site1_5	P	Illu	10ng	Site1	74.0735	18.492	0.147482	3.48587	3.80111
P_Illu_10ng_Site1_7	P	Illu	10ng	Site1	72.4736	18.1793	2.01562	3.64265	3.6888
P_Illu_10ng_Site1_8	P	Illu	10ng	Site1	63.9009	24.5057	1.72759	6.48409	3.38174
P_Illu_10ng_Site2_1	P	Illu	10ng	Site2	41.081	28.5983	2.67582	23.9158	3.72906
P_Illu_1ug_Site1_1	P	Illu	1ug	Site1	81.8694	13.3631	0.129373	1.1812	3.45689
P_Illu_1ug_Site2_1	P	Illu	1ug	Site2	62.5804	28.9126	0.143749	3.40666	4.95655
B_NEB_10ng_Site1_1	B	NEB	10ng	Site1	71.9433	10.3179	2.08362	9.7945	5.86071
B_NEB_10ng_Site1_2	B	NEB	10ng	Site1	71.4425	10.3945	1.93092	10.1183	6.11373
B_NEB_10ng_Site1_3	B	NEB	10ng	Site1	61.0858	15.9493	0.982807	13.2219	8.76024
B_NEB_10ng_Site1_4	B	NEB	10ng	Site1	70.058	14.0937	1.88244	6.03031	7.93563
B_NEB_10ng_Site2_1	B	NEB	10ng	Site2	52.3702	27.2915	0.296889	13.1833	6.85806
B_NEB_10ng_Site2_2	B	NEB	10ng	Site2	43.0964	39.8898	0.915252	9.62853	6.47011
B_NEB_10ng_Site2_3	B	NEB	10ng	Site2	55.3042	27.7596	0.268543	9.36672	7.30096
B_NEB_10ng_Site2_4	B	NEB	10ng	Site2	48.6639	25.8765	6.04924	11.6406	7.76987
B_NEB_10ng_Site2_5	B	NEB	10ng	Site2	59.9852	29.9858	0.0941994	1.8918	8.04301
B_NEB_1ug_Site1_1	B	NEB	1ug	Site1	75.6024	13.9323	0.240332	3.29479	6.93015
B_NEB_1ug_Site2_1	B	NEB	1ug	Site2	58.5059	25.4271	0.234305	5.54377	10.2889
L_NEB_10ng_Site1_1	L	NEB	10ng	Site1	77.752	12.3404	0.507787	5.6102	3.7896
L_NEB_10ng_Site1_2	L	NEB	10ng	Site1	77.3053	11.8636	0.490238	6.72956	3.6113
L_NEB_10ng_Site1_3	L	NEB	10ng	Site1	72.0948	17.8301	0.328861	5.93567	3.81057
L_NEB_10ng_Site1_4	L	NEB	10ng	Site1	62.2198	21.5587	0.713589	8.33013	7.1778
L_NEB_10ng_Site1_5	L	NEB	10ng	Site1	60.0736	18.0879	2.36806	13.0994	6.37096
L_NEB_10ng_Site2_1	L	NEB	10ng	Site2	70.51	18.0632	0.395479	5.76555	5.26581
L_NEB_10ng_Site2_2	L	NEB	10ng	Site2	61.6555	31.3488	0.0869581	1.65265	5.2561
L_NEB_10ng_Site2_3	L	NEB	10ng	Site2	58.7292	28.0932	0.171471	8.23517	4.77092
L_NEB_10ng_Site2_4	L	NEB	10ng	Site2	46.9423	29.4759	6.22065	10.6802	6.68087
L_NEB_10ng_Site2_5	L	NEB	10ng	Site2	53.2111	25.8063	0.180253	16.537	4.26535
L_NEB_1ug_Site1_1	L	NEB	1ug	Site1	75.5832	15.171	0.155911	2.33863	6.7512
L_NEB_1ug_Site2_1	L	NEB	1ug	Site2	58.657	25.6387	0.277627	9.54209	5.8846
P_NEB_10ng_Site1_1	P	NEB	10ng	Site1	71.8933	8.25851	8.67901	7.27692	3.89229
P_NEB_10ng_Site1_2	P	NEB	10ng	Site1	70.4091	14.1389	5.6325	5.7597	4.0598
P_NEB_10ng_Site1_3	P	NEB	10ng	Site1	73.8356	11.9982	4.90985	5.23764	4.01865
P_NEB_10ng_Site1_4	P	NEB	10ng	Site1	53.1989	29.7122	0.979066	8.5933	7.5165
P_NEB_10ng_Site1_5	P	NEB	10ng	Site1	51.0566	23.109	2.69283	15.7309	7.41057
P_NEB_10ng_Site2_1	P	NEB	10ng	Site2	44.0929	34.0588	0.266732	15.7363	5.84528
P_NEB_10ng_Site2_2	P	NEB	10ng	Site2	46.2994	44.6426	0.126673	2.71782	6.21353
P_NEB_10ng_Site2_4	P	NEB	10ng	Site2	45.526	42.0064	0.15814	5.86466	6.44484
P_NEB_10ng_Site2_5	P	NEB	10ng	Site2	46.425	35.098	0.213016	12.5458	5.7182
P_NEB_1ug_Site1_1	P	NEB	1ug	Site1	72.8878	19.3048	0.21204	2.15978	5.4356
P_NEB_1ug_Site2_1	P	NEB	1ug	Site2	59.3199	29.0333	0.162035	4.66981	6.81487

## Sheet: S2
Techniques and platforms for small RNA biomarker discovery and validation
Ashish Yeri1, Amanda Courtright2, Kirsty Danielson1, Elizabeth Hutchins2, Eric Alsop2, Elizabeth Carlson2, Michael Hsieh2, Olivia Ziegler1, Avash Das1, Ravi V Shah1, Joel Rozowsky3, Saumya Das1*, Kendall Van Keuren-Jensen2*
1Cardiovascular Research Center, Massachusetts General Hospital, Harvard University, Boston MA
2Neurogenomics Division, TGen, 445 N. 5th St., Phoenix, AZ 85004
3Department of Molecular Biophysics and Biochemistry, Yale University, New Haven, CT 06520
Corresponding authors:
Kendall Van Keuren-Jensen, PhD
Neurogenomics Division, Translational Genomics Research Institute,
445 N. 5th St.,
Phoenix, AZ 85004
Email: kjensen@tgen.org
Tel: 602-343-8792
Saumya Das, MD PhD
Cardiovascular Research Center,
Massachusetts General Hospital, Harvard University,
185 Cambridge Street,
Boston, MA 02114
Tel: 6177240058
Supplementary Table S2. Median (Inter-quartile range) of percentage of input reads aligned to the human transcriptome, human rRNA, UniVec contaminant sequences
and discarded because they are too short (< 15 nts) and unmapped to the human transcriptome and comparison between the three sequencing kits.
p-values calculated by Wilcoxon two--sided rank sum test with continuity correction for pairwise comparisons between the three kits. * 0.05; ** 0.01; *** 0.001
Comparison	total_reads_mapped	reads_discarded_rRNA	reads_discarded_UniVec	too_short	Unmapped
Bioo-Illu	Bioo: 67.51 (63.57-72.76); Illu: 74.12 (70.7-79.63)**	Bioo: 9.5 (7.23-11.21); Illu: 13.34 (10.23-18.26)**	Bioo: 0.41 (0.25-0.62); Illu: 0.13 (0.07-0.86)**	Bioo: 13.77 (10.34-19.76); Illu: 2.37 (1.84-3.82)***	Bioo: 6.32 (4.68-7.36); Illu: 6.63 (4.86-10.2)
Bioo-NEB	Bioo: 67.51 (63.57-72.76); NEB: 60.03 (52.58-71.78)*	Bioo: 9.5 (7.23-11.21); NEB: 24.27 (14.4-29.37)***	Bioo: 0.41 (0.25-0.62); NEB: 0.36 (0.21-1.92)	Bioo: 13.77 (10.34-19.76); NEB: 7.76 (5.56-10.54)***	Bioo: 6.32 (4.68-7.36); NEB: 6.29 (5.26-7.12)
Illu-NEB	Illu: 74.12 (70.7-79.63); NEB: 60.03 (52.58-71.78)***	Illu: 13.34 (10.23-18.26); NEB: 24.27 (14.4-29.37)**	Illu: 0.13 (0.07-0.86); NEB: 0.36 (0.21-1.92)**	Illu: 2.37 (1.84-3.82); NEB: 7.76 (5.56-10.54)***	Illu: 6.63 (4.86-10.2); NEB: 6.29 (5.26-7.12)

## Sheet: S3
Techniques and platforms for small RNA biomarker discovery and validation
Ashish Yeri1, Amanda Courtright2, Kirsty Danielson1, Elizabeth Hutchins2, Eric Alsop2, Elizabeth Carlson2, Michael Hsieh2, Olivia Ziegler1, Avash Das1, Ravi V Shah1, Joel Rozowsky3, Saumya Das1*, Kendall Van Keuren-Jensen2*
1Cardiovascular Research Center, Massachusetts General Hospital, Harvard University, Boston MA
2Neurogenomics Division, TGen, 445 N. 5th St., Phoenix, AZ 85004
3Department of Molecular Biophysics and Biochemistry, Yale University, New Haven, CT 06520
Corresponding authors:
Kendall Van Keuren-Jensen, PhD
Neurogenomics Division, Translational Genomics Research Institute,
445 N. 5th St.,
Phoenix, AZ 85004
Email: kjensen@tgen.org
Tel: 602-343-8792
Saumya Das, MD PhD
Cardiovascular Research Center,
Massachusetts General Hospital, Harvard University,
185 Cambridge Street,
Boston, MA 02114
Tel: 6177240058
Supplementary Table S3. Percentage of reads aligned to the human transcriptome to each RNA biotype for all samples.
SampleName	Tissue	Kit	Input	Lab	antisense	hairpin	lincRNA	mature miRNA	Mt_rRNA	Mt_tRNA	oncRNA	piRNA	protein_coding	snoRNA	snRNA	tRNA	y_RNA	Reads_shared	No_feature	total_reads_mapped
L_Illu_10ng_Site1_1	L	Illu	10ng	Site1	0.0195241	0	0.0279628	12.2917	0.000613725	0.563246	0.440808	0.0384729	0.362865	0.584458	0.0271573	79.7242	2.14013	3.64951	0.129342	2607032
P_Illu_10ng_Site1_1	P	Illu	10ng	Site1	0.0682364	0.000204505	0.0980941	64.9578	0.000818019	0.489925	0.326765	0.0328912	0.411804	1.79378	0.0557275	27.4872	0.444525	3.61868	0.213605	2933917
B_Illu_10ng_Site1_1	B	Illu	10ng	Site1	0.0991662	0.00016281	0.0887019	48.4577	0.000784449	1.06493	0.626923	0.122004	1.51319	1.14753	0.142104	35.6054	4.98418	5.80347	0.343766	6756335
B_Illu_10ng_Site1_2	B	Illu	10ng	Site1	0.148576	0.000218723	0.111143	32.9905	0.000687416	1.49719	0.787903	0.129609	1.9647	1.50216	0.194226	46.6786	6.21555	7.37684	0.402044	3200393
L_Illu_10ng_Site1_2	L	Illu	10ng	Site1	0.0369385	0	0.0676132	4.23785	0.000386656	1.14777	1.06444	0.0194359	0.521341	1.77019	0.0781818	84.1597	2.002	4.76839	0.12574	3879420
P_Illu_10ng_Site1_2	P	Illu	10ng	Site1	0.108116	0.000159041	0.189418	52.0624	0.000636165	0.75341	0.61619	0.0358161	0.529735	2.70602	0.118645	37.0805	0.533456	5.02974	0.235699	3143838
P_Illu_10ng_Site1_3	P	Illu	10ng	Site1	0.0770798	0.000142582	0.135852	64.113	0.000456262	0.512639	0.460853	0.0298281	0.427432	2.08569	0.0984386	27.4491	0.463106	3.91755	0.228901	3506755
B_Illu_10ng_Site1_3	B	Illu	10ng	Site1	0.100527	0.000467566	0.0874348	57.8071	0.00112995	0.945885	0.611303	0.0994356	1.38688	1.0888	0.158076	28.0268	4.08742	5.19602	0.402691	2566484
L_Illu_10ng_Site1_3	L	Illu	10ng	Site1	0.0187677	8.45392e-05	0.0263762	23.5598	0.000664236	0.40173	0.359497	0.0354581	0.36597	0.527283	0.0273303	69.4819	1.70212	3.31497	0.178027	8280186
B_NEB_10ng_Site2_1	B	NEB	10ng	Site2	0.497157	0.000570196	0.1881	39.8797	0.000419578	0.661664	0.761373	0.072899	2.09274	2.0691	0.631368	28.3277	14.6779	9.69646	0.442838	9295055
L_Illu_1ug_Site2_1	L	Illu	1ug	Site2	0.104013	8.16075e-05	0.168728	18.6575	6.34725e-05	3.37017	5.98137	0.0256882	0.756765	8.77855	0.0951453	46.1513	1.64283	13.8521	0.415663	11028392
B_NEB_1ug_Site2_1	B	NEB	1ug	Site2	0.280307	0.000573612	0.204941	51.21	0.000618165	1.05079	0.946416	0.0744694	2.48674	3.15089	2.62824	17.0519	8.30192	12.1284	0.48375	17956375
B_NEB_10ng_Site2_2	B	NEB	10ng	Site2	0.529845	0.000976294	0.242144	52.0124	0.00101158	0.708825	0.724904	0.0955709	2.3346	2.01958	0.459776	16.3525	12.3052	11.6081	0.604561	8501539
P_Bioo_1ug_Site2_1	P	Bioo	1ug	Site2	0.329447	0.000224889	0.130291	45.5087	0.000874567	0.128971	3.77863	0.0144728	0.704681	13.3349	0.150396	8.7684	0.453811	26.4609	0.235284	20009893
L_NEB_10ng_Site2_1	L	NEB	10ng	Site2	0.0959647	2.27891e-05	0.054671	56.6918	0.000284863	0.428286	0.540887	0.0758477	0.609169	1.26056	0.0835219	26.8607	7.16239	6.0317	0.104203	17552280
P_NEB_10ng_Site2_1	P	NEB	10ng	Site2	0.160824	0.000550066	0.324248	76.4204	0.000776564	0.146479	0.551285	0.13866	1.7968	2.50704	0.417306	4.69358	0.497001	11.5725	0.772628	9271608
B_Bioo_10ng_Site2_2	B	Bioo	10ng	Site2	0.151299	1.65192e-05	0.0655317	66.7668	0	0.233152	0.336182	0.334646	0.665229	0.989616	0.139439	2.90708	24.2106	2.70378	0.496567	6053559
L_Bioo_10ng_Site2_2	L	Bioo	10ng	Site2	0.0612924	0.00374967	0.0527509	67.1972	2.04342e-05	0.321379	0.181456	0.325251	0.357711	0.33883	0.0570114	7.07242	22.014	1.60795	0.40895	9787516
P_Bioo_10ng_Site2_2	P	Bioo	10ng	Site2	0.150137	0	0.105758	70.8448	0	0.14522	0.340054	0.401392	0.43777	1.15419	0.0896875	2.79494	20.7967	2.27868	0.460633	7199446
B_Bioo_10ng_Site2_3	B	Bioo	10ng	Site2	0.276764	0.00394654	0.136631	67.5132	2.06625e-05	0.292571	0.3811	0.291497	1.48132	0.806624	0.211254	5.35538	19.2402	3.38781	0.621715	9679353
L_Bioo_10ng_Site2_3	L	Bioo	10ng	Site2	0.17717	0	0.0692154	59.4481	0	0.285977	0.861724	0.330488	0.685818	3.1492	0.0992529	7.68796	21.0408	5.71995	0.444328	7986666
P_Bioo_10ng_Site2_3	P	Bioo	10ng	Site2	0.118756	0	0.107148	67.7557	0	0.136566	0.443116	0.309363	0.462061	1.96324	0.0643432	1.62307	23.3709	3.2557	0.390059	5901165
B_Illu_1ug_Site2_1	B	Illu	1ug	Site2	0.161796	0.000226183	0.414239	28.1824	0.000107706	2.57567	10.7294	0.0452367	1.81136	21.0875	0.193882	15.0601	2.6524	16.7324	0.353277	9284503
L_NEB_10ng_Site2_2	L	NEB	10ng	Site2	0.198315	1.55073e-05	0.0784979	10.7018	0.00017058	1.16812	1.47202	0.118344	1.10622	4.3922	0.767525	55.7604	14.8265	9.32634	0.0835145	12897167
L_NEB_1ug_Site2_1	L	NEB	1ug	Site2	0.0985181	7.49926e-05	0.0896412	35.1029	0.000311081	0.958689	0.500259	0.083564	0.970805	1.82931	1.29604	42.1572	5.76198	10.939	0.211799	36003534
P_NEB_1ug_Site2_1	P	NEB	1ug	Site2	0.128284	0.000384632	0.209442	68.6119	0.000530042	0.253064	0.961449	0.0473707	1.47075	3.39567	2.58751	11.7729	0.701536	9.48897	0.370288	21319078
P_NEB_10ng_Site2_2	P	NEB	10ng	Site2	0.275309	0.00053595	0.322524	55.0209	0.000640526	0.159752	1.65173	0.0983011	2.29404	5.9802	1.96438	15.8274	1.73622	14.2014	0.466734	7649962
P_Illu_1ug_Site2_1	P	Illu	1ug	Site2	0.132997	0.000191007	0.228646	41.7419	7.86498e-05	0.277735	6.86681	0.0155951	0.488573	18.4815	0.128458	12.0488	0.281724	19.1047	0.202299	8900208
B_NEB_10ng_Site2_3	B	NEB	10ng	Site2	0.47294	0.000561964	0.191883	38.1962	0.000477669	0.739919	1.03078	0.0620783	2.33695	3.23672	0.814942	27.8269	14.7048	9.93529	0.449553	10676839
L_Illu_10ng_Site2_1	L	Illu	10ng	Site2	0.09807	0.00014667	0.385051	9.96757	0.000293341	7.51065	4.81201	0.0297741	0.679356	5.29606	0.105089	58.8495	3.02973	8.96016	0.276536	9545219
B_NEB_10ng_Site2_4	B	NEB	10ng	Site2	0.592437	0.000476425	0.233852	36.6269	0.00108591	0.582737	0.773732	0.0904307	2.33014	1.72895	1.07142	28.7862	15.9891	10.6742	0.518364	23298511
B_Illu_10ng_Site2_1	B	Illu	10ng	Site2	0.248003	0.000106179	0.487447	23.3166	0.000233594	12.3255	9.20243	0.0890525	1.895	12.449	0.287862	20.5226	6.34114	12.4652	0.369737	9418042
L_NEB_10ng_Site2_3	L	NEB	10ng	Site2	0.175284	4.49562e-05	0.0784336	46.5685	0.000224781	0.815153	0.778477	0.0894928	0.859975	2.65479	0.442332	31.4354	7.98897	7.98636	0.126574	13346321
L_NEB_10ng_Site2_4	L	NEB	10ng	Site2	0.309653	8.77594e-05	0.143255	31.2486	0.000576705	0.734948	0.573201	0.205251	1.06887	1.37326	1.0432	42.6787	10.1525	10.2974	0.170391	15952698
P_Illu_10ng_Site2_1	P	Illu	10ng	Site2	0.134089	0.000108459	0.220965	34.1091	5.84012e-05	0.277723	7.95569	0.0234439	0.596426	17.1659	0.226421	19.7855	0.789918	18.5306	0.183939	11986056
P_NEB_10ng_Site2_4	P	NEB	10ng	Site2	0.246372	0.000622373	0.324674	59.9775	0.000700169	0.168848	1.22085	0.0974013	2.124	4.66283	1.51089	14.0343	1.58062	13.4693	0.581024	10283230
B_NEB_10ng_Site2_5	B	NEB	10ng	Site2	0.791032	0.000280174	0.208009	8.34217	0.000300187	0.926617	1.59885	0.0537635	3.08765	4.86408	1.18615	44.33	22.3915	11.8464	0.373252	9993775
L_Bioo_1ug_Site2_1	L	Bioo	1ug	Site2	0.506076	8.97705e-05	0.0757439	25.3895	0.000196373	0.941328	3.88807	0.0181505	0.925629	10.0856	0.124203	35.6737	1.5785	20.5302	0.263089	17823225
L_NEB_10ng_Site2_5	L	NEB	10ng	Site2	0.188607	5.47004e-05	0.0734444	49.8397	0.000145868	0.743898	0.466321	0.0874112	0.729821	1.49329	0.176892	30.661	7.86485	7.54223	0.132311	10968849
B_Bioo_1ug_Site2_1	B	Bioo	1ug	Site2	0.361815	0.00017637	0.133034	34.4458	8.53403e-05	0.510836	4.43176	0.0442689	1.76283	28.4567	0.283074	5.82897	3.43832	19.988	0.314377	17576681
P_NEB_10ng_Site2_5	P	NEB	10ng	Site2	0.198473	0.000585672	0.279107	66.1035	0.000853691	0.139837	0.631096	0.100597	1.60871	3.01949	0.535195	13.6133	1.47274	11.7576	0.538897	10073903
B_NEB_10ng_Site1_1	B	NEB	10ng	Site1	0.0984507	0.000535282	0.0943743	68.253	0.000494106	0.497236	0.427855	0.0665397	1.15856	1.09906	0.544793	12.6273	8.78146	6.02184	0.328457	2428627
B_Illu_10ng_Site1_4	B	Illu	10ng	Site1	0.198404	0.00032472	0.117982	38.7691	0.00070356	2.53062	0.672197	0.18233	1.95652	2.16713	0.294088	36.565	7.61655	8.65411	0.274875	3695493
P_NEB_10ng_Site1_1	P	NEB	10ng	Site1	0.0372435	0.000479017	0.0447162	91.9005	0.000718525	0.143202	0.148902	0.0154483	0.273782	0.864122	0.484956	3.14177	0.352604	2.44107	0.150507	4175220
P_Illu_10ng_Site1_4	P	Illu	10ng	Site1	0.0458313	0.000296164	0.0447022	85.3205	0.000259143	0.488022	0.197393	0.0302272	0.343587	1.50131	0.210443	7.67878	0.372055	3.63474	0.131885	5402420
B_Illu_10ng_Site1_5	B	Illu	10ng	Site1	0.0796873	0.000617157	0.0808475	49.4337	0.000678872	1.68434	0.456091	0.166027	1.27253	1.32167	0.240617	32.4485	5.68121	6.89406	0.239407	8101670
L_NEB_10ng_Site1_1	L	NEB	10ng	Site1	0.0279026	1.63652e-05	0.0379181	52.4943	0.000212747	0.704979	0.457456	0.0877992	0.538431	1.15811	0.268569	31.3345	7.4033	5.36961	0.116896	6110535
L_Illu_10ng_Site1_4	L	Illu	10ng	Site1	0.0311015	9.94056e-05	0.0304678	25.268	0.000857373	1.24315	0.470847	0.0702425	0.567631	0.915153	0.112316	62.0835	3.49593	5.54788	0.162777	8047838
B_NEB_10ng_Site1_2	B	NEB	10ng	Site1	0.104599	0.000786003	0.101546	68.9052	0.000241847	0.6285	0.462502	0.0559574	1.30963	1.33324	0.741896	11.5428	8.10245	6.34048	0.370087	3307875
B_Illu_10ng_Site1_6	B	Illu	10ng	Site1	0.229225	0.000392748	0.132132	47.3028	0.000869657	2.80349	0.732027	0.16473	2.07082	2.59225	0.410506	28.2568	5.85245	9.15112	0.300312	3564625
L_NEB_10ng_Site1_2	L	NEB	10ng	Site1	0.0237611	2.14257e-05	0.0279392	63.0859	0.000214257	0.576674	0.547556	0.0723547	0.524373	1.23847	0.0505433	19.0161	8.97925	5.74643	0.110428	4667284
L_Illu_10ng_Site1_5	L	Illu	10ng	Site1	0.0569875	0.000269632	0.0634586	19.6451	0.000872338	2.26307	0.633635	0.0641248	0.788371	1.38445	0.253343	64.3	3.92746	6.46153	0.157354	6304896
P_NEB_10ng_Site1_2	P	NEB	10ng	Site1	0.0419114	0.000386026	0.0482533	91.1108	0.000110293	0.221689	0.200954	0.0190256	0.313398	1.491	0.277167	2.71426	0.434831	2.97814	0.148124	1813349
P_Illu_10ng_Site1_5	P	Illu	10ng	Site1	0.0751878	0.000421002	0.0659257	80.028	0.00053015	0.648795	0.308641	0.0353018	0.494459	2.24718	0.339483	9.979	0.533097	5.09381	0.150173	6413277
L_NEB_10ng_Site1_3	L	NEB	10ng	Site1	0.0310087	0.000100896	0.0373651	56.1919	6.7264e-05	0.706944	0.826035	0.0662886	0.792168	1.98842	0.0764119	18.4042	10.7981	9.92167	0.159382	2973360
L_Illu_10ng_Site1_6	L	Illu	10ng	Site1	0.0414203	0.000154496	0.0451127	27.4476	0.000617983	1.38178	0.470316	0.0738026	0.700869	1.03864	0.153167	58.4916	3.79999	6.16634	0.188546	6472675
P_NEB_10ng_Site1_3	P	NEB	10ng	Site1	0.0378071	0.000600847	0.052967	91.302	0.000508409	0.233545	0.189128	0.0134959	0.325104	1.48982	0.22236	2.50544	0.389118	3.08045	0.157653	2163613
B_Bioo_10ng_Site1_2	B	Bioo	10ng	Site1	0.217934	0.00123067	0.153813	70.3527	0.00103082	0.55337	0.378552	0.0914376	1.59095	0.767201	0.448195	14.1209	6.46326	4.31932	0.540095	9507028
B_Bioo_10ng_Site1_3	B	Bioo	10ng	Site1	0.0882449	0.00137333	0.127332	74.3529	0.00091555	0.414462	0.349177	0.0868716	1.30005	0.542956	0.346888	11.8009	5.86744	4.1074	0.613031	2839823
B_Bioo_10ng_Site1_4	B	Bioo	10ng	Site1	0.111782	0.00107267	0.140535	68.8512	0.000679101	0.504372	0.341495	0.0865854	1.4023	0.553437	0.348726	16.7688	6.06405	4.24315	0.581828	12958302
B_Bioo_10ng_Site1_5	B	Bioo	10ng	Site1	0.228347	0.00111046	0.161654	69.7124	0.000604221	0.635151	0.368722	0.0926337	1.65193	0.809265	0.427789	14.4135	6.43415	4.524	0.538769	12247167
B_Bioo_10ng_Site1_6	B	Bioo	10ng	Site1	0.0777679	0.000795343	0.130464	71.0514	0.00045316	0.461419	0.299622	0.092306	1.2357	0.541064	0.335126	15.6103	5.65118	3.97537	0.537004	10812951
B_Bioo_10ng_Site1_7	B	Bioo	10ng	Site1	0.147499	0.00108414	0.1693	70.5292	0.000799258	0.490887	0.390608	0.105779	1.54382	0.558365	0.634342	13.4358	6.57388	4.57522	0.8434	12636716
B_Illu_10ng_Site1_7	B	Illu	10ng	Site1	0.300238	0.000391121	0.100154	45.3776	0.000257784	0.794917	0.486056	0.157595	1.52483	1.17464	0.328808	32.8134	11.0792	5.58789	0.27406	11249725
B_Illu_10ng_Site1_8	B	Illu	10ng	Site1	0.373329	0.000365981	0.111786	51.6901	0.000471553	0.781151	0.551949	0.154486	1.65038	1.36118	0.362983	24.2878	12.576	5.75913	0.338913	14208386
B_NEB_10ng_Site1_3	B	NEB	10ng	Site1	0.211281	0.00070112	0.147885	56.5505	0.000816901	0.296677	0.519723	0.111182	1.34519	0.849777	0.41543	20.7769	11.4051	6.95987	0.409029	15546558
B_NEB_10ng_Site1_4	B	NEB	10ng	Site1	0.189872	0.000514744	0.121079	46.8564	0.000589096	0.266689	0.494875	0.108371	1.13335	0.786455	0.418184	25.8281	16.8097	6.6915	0.294262	17484417
B_Bioo_1ug_Site1_1	B	Bioo	1ug	Site1	0.0366629	0.000643922	0.0787211	81.4676	0.000447356	0.357742	0.205391	0.0667916	0.917188	0.69044	0.249021	8.3472	3.95105	3.34318	0.287955	14753351
B_Illu_1ug_Site1_1	B	Illu	1ug	Site1	0.0852862	0.000280932	0.0770533	51.4039	0.000257521	1.18096	0.465988	0.152749	1.34134	1.0168	0.147216	33.9487	4.50152	5.43658	0.24132	12814503
B_NEB_1ug_Site1_1	B	NEB	1ug	Site1	0.116744	0.000705772	0.108933	64.4691	0.000583721	0.549892	0.527132	0.0728378	1.24535	1.49227	0.509451	14.1282	8.70323	7.74046	0.335098	18844610
P_Bioo_10ng_Site1_8	P	Bioo	10ng	Site1	0.0900057	0.000610985	0.155114	81.4281	0.00194751	0.157316	0.35124	0.043609	0.789825	0.937301	0.275783	11.1316	0.756501	3.50309	0.377932	7856171
L_Bioo_10ng_Site1_1	L	Bioo	10ng	Site1	0.0956089	0.000310217	0.0754758	43.9461	0.000589413	1.07059	0.188488	0.0410728	0.856199	0.652604	0.111399	44.9499	3.1733	4.34034	0.498054	3223548
L_Bioo_10ng_Site1_3	L	Bioo	10ng	Site1	0.119149	0.000128795	0.0779638	41.8212	0.000729837	1.1452	0.176134	0.0379658	0.805067	0.657039	0.124602	47.4674	3.21552	3.92914	0.422733	6987862
L_Bioo_10ng_Site1_4	L	Bioo	10ng	Site1	0.136253	0.000162377	0.0825959	43.558	0.000505174	1.26179	0.182151	0.0366882	0.908366	0.710193	0.140447	45.1646	3.36484	3.99482	0.458608	11085295
L_Bioo_10ng_Site1_5	L	Bioo	10ng	Site1	0.0755591	0.000140594	0.0794757	51.2064	0.000512163	0.552905	0.139891	0.0410434	0.801315	0.57527	0.108378	38.7248	3.47605	3.80718	0.411096	9957763
L_Bioo_10ng_Site1_6	L	Bioo	10ng	Site1	0.0631917	2.06408e-05	0.0615818	46.7447	0.000629544	0.812075	0.144336	0.0352699	0.704583	0.589397	0.0929557	43.8527	2.91285	3.55479	0.43085	19379117
L_Bioo_10ng_Site1_7	L	Bioo	10ng	Site1	0.084815	0.000156783	0.0896618	45.3566	0.000412115	0.712053	0.157199	0.0391554	0.763066	0.547391	0.139317	44.4439	3.22324	4.0086	0.434463	22323888
L_Illu_10ng_Site1_7	L	Illu	10ng	Site1	0.0714772	0.000154753	0.0223711	12.7414	0.000290935	0.475425	0.461795	0.0500532	0.493587	1.05155	0.0274036	75.9797	4.76431	3.76264	0.0977976	16154798
L_Illu_10ng_Site1_8	L	Illu	10ng	Site1	0.114366	0.000484784	0.0381696	12.3745	0.000363588	0.69401	0.552589	0.0475872	0.593917	1.11125	0.0470026	73.1918	6.58665	4.52687	0.120355	14026879
L_NEB_10ng_Site1_4	L	NEB	10ng	Site1	0.173441	0.000100914	0.0857772	42.1103	0.000395895	0.567356	0.496708	0.264124	0.6435	0.93241	0.299079	36.7391	10.9807	6.57727	0.129799	12882206
L_NEB_10ng_Site1_5	L	NEB	10ng	Site1	0.108071	8.00096e-05	0.0822499	46.467	0.000378227	0.323653	0.509036	0.282696	0.573363	0.829736	0.223481	32.574	11.909	5.98651	0.13075	13748352
L_Bioo_1ug_Site1_1	L	Bioo	1ug	Site1	0.0463743	0.000186055	0.042309	55.0089	0.000465138	0.869967	0.124936	0.0270059	0.688339	0.914304	0.0457882	35.8538	2.15926	3.93966	0.278729	10749494
L_Illu_1ug_Site1_1	L	Illu	1ug	Site1	0.0246126	9.20758e-05	0.0310437	15.8606	0.000382469	0.931524	0.470429	0.0390118	0.50959	0.829908	0.0378998	74.3834	2.43188	4.33286	0.116816	14118802
L_NEB_1ug_Site1_1	L	NEB	1ug	Site1	0.0418554	6.68083e-05	0.04247	45.2703	0.000334041	0.824802	0.48279	0.091387	0.593311	1.53992	0.401892	37.5494	5.82463	7.18188	0.154922	14968207
L_Bioo_10ng_Site1_8	L	Bioo	10ng	Site1	0.116131	0.000236382	0.0728225	52.8089	0.000303919	0.765489	0.152095	0.0728056	0.888171	0.705144	0.122277	35.4529	3.24868	5.12572	0.468357	5922623
P_Bioo_10ng_Site1_1	P	Bioo	10ng	Site1	0.0909629	0.00041045	0.121722	82.8343	0.00183495	0.0861703	0.233968	0.0371819	0.697293	0.706613	0.220967	10.944	0.672063	2.99611	0.356355	8283600
P_Bioo_10ng_Site1_2	P	Bioo	10ng	Site1	0.186638	0.000770882	0.117277	81.4268	0.00127854	0.139642	0.2701	0.0324616	0.675697	0.876859	0.20309	12.0423	0.657393	3.0416	0.328132	10637172
P_Bioo_10ng_Site1_3	P	Bioo	10ng	Site1	0.111437	0.000459914	0.10923	80.1666	0.00101181	0.108241	0.276937	0.0342176	0.682835	0.790593	0.191209	13.3157	0.684238	3.10141	0.425835	4348636
P_Bioo_10ng_Site1_5	P	Bioo	10ng	Site1	0.0972406	0.000302396	0.116437	82.1475	0.00135474	0.095146	0.231747	0.0372532	0.649636	0.774669	0.189197	11.7359	0.680561	2.91608	0.326907	49603758
P_Bioo_10ng_Site1_6	P	Bioo	10ng	Site1	0.115982	0.00057624	0.118428	81.1943	0.00117966	0.09901	0.266805	0.0325249	0.712276	0.841245	0.17521	12.4773	0.576501	2.95246	0.436219	18395109
P_Bioo_10ng_Site1_7	P	Bioo	10ng	Site1	0.111797	0.000634699	0.186048	82.3052	0.00192037	0.0832269	0.313932	0.0437942	0.816451	0.69244	0.390535	10.0956	0.778719	3.60109	0.578683	12289290
P_Illu_10ng_Site1_7	P	Illu	10ng	Site1	0.127096	0.000686321	0.0764025	63.3543	0.000347105	0.343239	0.219362	0.0437352	0.496439	1.88363	0.0583294	28.6971	0.875777	3.62396	0.199546	12676291
P_Illu_10ng_Site1_8	P	Illu	10ng	Site1	0.183365	0.000735732	0.108604	49.4471	0.000516303	0.429041	0.330673	0.0543151	0.567036	2.40722	0.125352	39.8117	1.42061	4.90773	0.206011	15494775
P_NEB_10ng_Site1_4	P	NEB	10ng	Site1	0.193128	0.000587866	0.245612	69.0184	0.000790246	0.095244	0.548653	0.0869078	1.34179	1.70841	0.822608	15.6189	1.6201	8.28353	0.415323	10376512
P_NEB_10ng_Site1_5	P	NEB	10ng	Site1	0.118356	0.000806165	0.252808	75.6204	0.000942803	0.0900718	0.499603	0.0883775	1.29037	1.39175	0.524868	10.4441	1.4131	7.8081	0.456317	7318604
P_Bioo_1ug_Site1_1	P	Bioo	1ug	Site1	0.0442924	0.000303096	0.0611698	89.3222	0.00154074	0.061776	0.145582	0.0185899	0.449865	0.697691	0.0366291	6.09947	0.363053	2.49461	0.203236	19795723
P_Illu_1ug_Site1_1	P	Illu	1ug	Site1	0.060384	0.000250037	0.0779524	70.3648	0.000368476	0.494593	0.259769	0.0302874	0.427096	1.73401	0.0635884	22.4844	0.379951	3.45398	0.168538	15197744
P_NEB_1ug_Site1_1	P	NEB	1ug	Site1	0.0654186	0.000365948	0.102159	77.9815	0.000914871	0.137623	0.381227	0.0306697	0.766172	2.05599	1.00114	10.4133	0.569168	6.22681	0.267508	18581859
B_Bioo_10ng_Site1_8	B	Bioo	10ng	Site1	0.210244	0.0012596	0.166295	73.8858	0.000588728	0.534332	0.355455	0.10007	1.64695	0.793359	0.455607	10.7326	6.06458	4.54236	0.510468	7303883

## Sheet: S4
Techniques and platforms for small RNA biomarker discovery and validation
Ashish Yeri1, Amanda Courtright2, Kirsty Danielson1, Elizabeth Hutchins2, Eric Alsop2, Elizabeth Carlson2, Michael Hsieh2, Olivia Ziegler1, Avash Das1, Ravi V Shah1, Joel Rozowsky3, Saumya Das1*, Kendall Van Keuren-Jensen2*
1Cardiovascular Research Center, Massachusetts General Hospital, Harvard University, Boston MA
2Neurogenomics Division, TGen, 445 N. 5th St., Phoenix, AZ 85004
3Department of Molecular Biophysics and Biochemistry, Yale University, New Haven, CT 06520
Corresponding authors:
Kendall Van Keuren-Jensen, PhD
Neurogenomics Division, Translational Genomics Research Institute,
445 N. 5th St.,
Phoenix, AZ 85004
Email: kjensen@tgen.org
Tel: 602-343-8792
Saumya Das, MD PhD
Cardiovascular Research Center,
Massachusetts General Hospital, Harvard University,
185 Cambridge Street,
Boston, MA 02114
Tel: 6177240058
Supplementary Table S4. Median (Inter-quartile range) of percentage of input reads aligned to different RNA biotypes between the three sequencing kits.
p-values calculated by Wilcoxon two--sided rank sum test with continuity correction for pairwise comparisons between the three kits. * 0.05; ** 0.01; *** 0.001
Comparison	mature miRNA	tRNA	piRNA	y_RNA	snoRNA	snRNA	protein_coding	lincRNA	antisense	Mt_tRNA	Mt_rRNA	oncRNA	hairpin	Reads_shared	No_feature
Bioo-Illu	Bioo: 68.85 (51.21-80.17); Illu: 40.26 (22.4-51.78)***	Bioo: 12.04 (8.35-35.45); Illu: 34.78 (26.66-59.66)***	Bioo: 0.04 (0.04-0.09); Illu: 0.05 (0.03-0.11)	Bioo: 3.36 (0.78-6.43); Illu: 2.84 (0.85-5.16)	Bioo: 0.77 (0.65-0.91); Illu: 1.62 (1.11-2.45)***	Bioo: 0.18 (0.11-0.28); Illu: 0.14 (0.07-0.23)	Bioo: 0.8 (0.69-1.24); Illu: 0.6 (0.49-1.42)	Bioo: 0.11 (0.08-0.13); Illu: 0.09 (0.06-0.13)	Bioo: 0.12 (0.09-0.18); Illu: 0.1 (0.06-0.14)	Bioo: 0.41 (0.14-0.64); Illu: 0.86 (0.49-1.54)***	Bioo: 0 (0-0); Illu: 0 (0-0)	Bioo: 0.3 (0.18-0.37); Illu: 0.52 (0.45-0.75)***	Bioo: 0 (0-0); Illu: 0 (0-0)	Bioo: 3.93 (3.1-4.34); Illu: 5.49 (4.23-7.7)**	Bioo: 0.43 (0.36-0.51); Illu: 0.21 (0.16-0.28)***
Bioo-NEB	Bioo: 68.85 (51.21-80.17); NEB: 55.61 (45.57-68.52)*	Bioo: 12.04 (8.35-35.45); NEB: 18.71 (12.87-31.17)	Bioo: 0.04 (0.04-0.09); NEB: 0.09 (0.07-0.1)	Bioo: 3.36 (0.78-6.43); NEB: 8.05 (1.59-11.3)	Bioo: 0.77 (0.65-0.91); NEB: 1.62 (1.28-2.62)***	Bioo: 0.18 (0.11-0.28); NEB: 0.52 (0.32-0.96)***	Bioo: 0.8 (0.69-1.24); NEB: 1.15 (0.67-1.75)	Bioo: 0.11 (0.08-0.13); NEB: 0.11 (0.07-0.21)	Bioo: 0.12 (0.09-0.18); NEB: 0.17 (0.1-0.24)	Bioo: 0.41 (0.14-0.64); NEB: 0.56 (0.22-0.73)	Bioo: 0 (0-0); NEB: 0 (0-0)	Bioo: 0.3 (0.18-0.37); NEB: 0.54 (0.49-0.78)***	Bioo: 0 (0-0); NEB: 0 (0-0)	Bioo: 3.93 (3.1-4.34); NEB: 7.9 (6.26-10.58)***	Bioo: 0.43 (0.36-0.51); NEB: 0.31 (0.15-0.45)**
Illu-NEB	Illu: 40.26 (22.4-51.78); NEB: 55.61 (45.57-68.52)**	Illu: 34.78 (26.66-59.66); NEB: 18.71 (12.87-31.17)**	Illu: 0.05 (0.03-0.11); NEB: 0.09 (0.07-0.1)	Illu: 2.84 (0.85-5.16); NEB: 8.05 (1.59-11.3)**	Illu: 1.62 (1.11-2.45); NEB: 1.62 (1.28-2.62)	Illu: 0.14 (0.07-0.23); NEB: 0.52 (0.32-0.96)***	Illu: 0.6 (0.49-1.42); NEB: 1.15 (0.67-1.75)*	Illu: 0.09 (0.06-0.13); NEB: 0.11 (0.07-0.21)	Illu: 0.1 (0.06-0.14); NEB: 0.17 (0.1-0.24)*	Illu: 0.86 (0.49-1.54); NEB: 0.56 (0.22-0.73)**	Illu: 0 (0-0); NEB: 0 (0-0)	Illu: 0.52 (0.45-0.75); NEB: 0.54 (0.49-0.78)	Illu: 0 (0-0); NEB: 0 (0-0)	Illu: 5.49 (4.23-7.7); NEB: 7.9 (6.26-10.58)**	Illu: 0.21 (0.16-0.28); NEB: 0.31 (0.15-0.45)

## Sheet: S5
Techniques and platforms for small RNA biomarker discovery and validation
Ashish Yeri1, Amanda Courtright2, Kirsty Danielson1, Elizabeth Hutchins2, Eric Alsop2, Elizabeth Carlson2, Michael Hsieh2, Olivia Ziegler1, Avash Das1, Ravi V Shah1, Joel Rozowsky3, Saumya Das1*, Kendall Van Keuren-Jensen2*
1Cardiovascular Research Center, Massachusetts General Hospital, Harvard University, Boston MA
2Neurogenomics Division, TGen, 445 N. 5th St., Phoenix, AZ 85004
3Department of Molecular Biophysics and Biochemistry, Yale University, New Haven, CT 06520
Corresponding authors:
Kendall Van Keuren-Jensen, PhD
Neurogenomics Division, Translational Genomics Research Institute,
445 N. 5th St.,
Phoenix, AZ 85004
Email: kjensen@tgen.org
Tel: 602-343-8792
Saumya Das, MD PhD
Cardiovascular Research Center,
Massachusetts General Hospital, Harvard University,
185 Cambridge Street,
Boston, MA 02114
Tel: 6177240058
Supplementary Table S5. Median (IQR) of percentage of input reads aligned and comparison of input amount of RNA.
p-values calculated by Wilcoxon two--sided rank sum test with continuity correction for pairwise comparisons between the three kits. * 0.05; ** 0.01; *** 0.001
Comparison	total_reads_mapped	reads_discarded_rRNA	reads_discarded_UniVec	too_short	Unmapped
Bioo: 10ng-1ug	10ng: 67.42 (63.48-71.61); 1ug: 76.89 (67.05-81.7)	10ng: 9.5 (7.59-10.79); 1ug: 11.65 (5.74-22.04)	10ng: 0.49 (0.36-0.65); 1ug: 0.14 (0.08-0.21)***	10ng: 14.18 (11.59-20.54); 1ug: 6.94 (6.44-7.34)***	10ng: 6.42 (5.37-7.43); 1ug: 4.42 (4.13-4.82)*
Illu: 10ng-1ug	10ng: 74.12 (71.74-77.8); 1ug: 74.98 (67.25-83.14)	10ng: 12.98 (10.32-17.55); 1ug: 16.87 (10.82-21.11)	10ng: 0.09 (0.05-1.48); 1ug: 0.14 (0.14-0.16)	10ng: 2.37 (1.9-3.63); 1ug: 2.44 (1.25-4.12)	10ng: 7.35 (4.95-11.56); 1ug: 5.51 (4.84-6.43)
NEB: 10ng-1ug	10ng: 60.03 (50.46-70.74); 1ug: 66.1 (58.82-74.91)	10ng: 24.46 (14.13-29.78); 1ug: 22.37 (16.2-25.59)	10ng: 0.61 (0.25-2.15); 1ug: 0.22 (0.17-0.24)*	10ng: 8.46 (5.84-11.87); 1ug: 3.98 (2.58-5.33)*	10ng: 6.16 (4.64-7.21); 1ug: 6.78 (6.1-6.9)

## Sheet: S6
Techniques and platforms for small RNA biomarker discovery and validation
Ashish Yeri1, Amanda Courtright2, Kirsty Danielson1, Elizabeth Hutchins2, Eric Alsop2, Elizabeth Carlson2, Michael Hsieh2, Olivia Ziegler1, Avash Das1, Ravi V Shah1, Joel Rozowsky3, Saumya Das1*, Kendall Van Keuren-Jensen2*
1Cardiovascular Research Center, Massachusetts General Hospital, Harvard University, Boston MA
2Neurogenomics Division, TGen, 445 N. 5th St., Phoenix, AZ 85004
3Department of Molecular Biophysics and Biochemistry, Yale University, New Haven, CT 06520
Corresponding authors:
Kendall Van Keuren-Jensen, PhD
Neurogenomics Division, Translational Genomics Research Institute,
445 N. 5th St.,
Phoenix, AZ 85004
Email: kjensen@tgen.org
Tel: 602-343-8792
Saumya Das, MD PhD
Cardiovascular Research Center,
Massachusetts General Hospital, Harvard University,
185 Cambridge Street,
Boston, MA 02114
Tel: 6177240058
Supplementary Table S6. Median (IQR) of percentage of input reads aligned and comparison between the two sites for the two input amounts of RNA.
p-values calculated by Wilcoxon two--sided rank sum test with continuity correction for pairwise comparisons between the three kits. * 0.05; ** 0.01; *** 0.001
Comparison	total_reads_mapped	reads_discarded_rRNA	reads_discarded_UniVec	too_short	Unmapped
Bioo 10ng Site1-Site2	Site1: 66.2 (63.39-68.28); Site2: 74.93 (71.38-77.53)*	Site1: 9.64 (8.83-11.21); Site2: 6.61 (5.14-7.42)**	Site1: 0.49 (0.36-0.64); Site2: 0.5 (0.35-0.68)	Site1: 16.42 (13.77-20.83); Site2: 10.92 (10.48-11.17)*	Site1: 6.01 (5.07-7.36); Site2: 7.14 (6.51-7.45)
Bioo 1ug Site1-Site2	Site1: 81.92 (81.47-82.41); Site2: 65.14 (63.81-68.95)	Site1: 5.24 (5.23-6.23); Site2: 24.03 (20.05-25.04)	Site1: 0.22 (0.2-0.23); Site2: 0.08 (0.07-0.09)	Site1: 7.12 (6.94-7.84); Site2: 6.33 (5.5-6.87)	Site1: 4.42 (4.23-4.69); Site2: 4.42 (4.21-5.41)
Illu 10ng Site1-Site2	Site1: 74.51 (72.29-78.79); Site2: 55.19 (48.14-55.33)**	Site1: 12.5 (10.06-16.7); Site2: 20.2 (18.35-24.4)*	Site1: 0.08 (0.05-0.44); Site2: 2.68 (2.6-2.91)**	Site1: 2.16 (1.87-3.27); Site2: 16.62 (16.31-20.27)**	Site1: 7.62 (5.27-12.24); Site2: 5.17 (4.45-7.17)
Illu 1ug Site1-Site2	Site1: 83.56 (82.72-83.85); Site2: 66.97 (64.78-67.54)	Site1: 9.98 (8.99-11.67); Site2: 21.35 (20.87-25.13)	Site1: 0.14 (0.13-0.16); Site2: 0.14 (0.14-0.15)	Site1: 1.18 (1.18-1.32); Site2: 4.35 (3.88-4.63)	Site1: 4.8 (4.13-5.68); Site2: 6.07 (5.51-6.82)
NEB 10ng Site1-Site2	Site1: 70.93 (61.37-72.06); Site2: 50.52 (46.33-57.87)**	Site1: 14.12 (11.9-18.02); Site2: 29.73 (27.41-34.84)***	Site1: 1.91 (0.78-2.61); Site2: 0.24 (0.16-0.37)**	Site1: 7.8 (5.96-10.04); Site2: 9.5 (5.79-12.32)	Site1: 5.99 (3.92-7.35); Site2: 6.33 (5.38-6.81)
NEB 1ug Site1-Site2	Site1: 75.58 (74.24-75.59); Site2: 58.66 (58.58-58.99)	Site1: 15.17 (14.55-17.24); Site2: 25.64 (25.53-27.34)	Site1: 0.21 (0.18-0.23); Site2: 0.23 (0.2-0.26)	Site1: 2.34 (2.25-2.82); Site2: 5.54 (5.11-7.54)	Site1: 6.75 (6.09-6.84); Site2: 6.81 (6.35-8.55)

## Sheet: S7
Techniques and platforms for small RNA biomarker discovery and validation
Ashish Yeri1, Amanda Courtright2, Kirsty Danielson1, Elizabeth Hutchins2, Eric Alsop2, Elizabeth Carlson2, Michael Hsieh2, Olivia Ziegler1, Avash Das1, Ravi V Shah1, Joel Rozowsky3, Saumya Das1*, Kendall Van Keuren-Jensen2*
1Cardiovascular Research Center, Massachusetts General Hospital, Harvard University, Boston MA
2Neurogenomics Division, TGen, 445 N. 5th St., Phoenix, AZ 85004
3Department of Molecular Biophysics and Biochemistry, Yale University, New Haven, CT 06520
Corresponding authors:
Kendall Van Keuren-Jensen, PhD
Neurogenomics Division, Translational Genomics Research Institute,
445 N. 5th St.,
Phoenix, AZ 85004
Email: kjensen@tgen.org
Tel: 602-343-8792
Saumya Das, MD PhD
Cardiovascular Research Center,
Massachusetts General Hospital, Harvard University,
185 Cambridge Street,
Boston, MA 02114
Tel: 6177240058
Supplementary Table S7. Median (IQR) of number of miRNAs greater than 10 counts detected in at least 25% of the samples between the two sites for the two input amounts of RNA.
p-values calculated by Wilcoxon two--sided rank sum test with continuity correction for pairwise comparisons between the three kits. * 0.05; ** 0.01; *** 0.001
Comparison	Bioo-Scientific	Illumina TruSeq	NEB
Site1 - Site2 10ng	Site1: 633 (580 - 654)**	Site1: 452 (393 - 473)	Site1: 516.5 (450 - 526)
	Site2: 344 (319 - 352)	Site2: 479 (442 - 483)	Site2: 520 (478 - 537)
Site1 - Site2 1ug	Site1: 611 (585 - 613)	Site1: 450 (414 - 463)	Site1: 515 (469- 516)
	Site2: 620 (587 - 638)	Site2: 462 (418 - 465)	Site2: 495 (459- 510)

## Sheet: S8
Techniques and platforms for small RNA biomarker discovery and validation
Ashish Yeri1, Amanda Courtright2, Kirsty Danielson1, Elizabeth Hutchins2, Eric Alsop2, Elizabeth Carlson2, Michael Hsieh2, Olivia Ziegler1, Avash Das1, Ravi V Shah1, Joel Rozowsky3, Saumya Das1*, Kendall Van Keuren-Jensen2*
1Cardiovascular Research Center, Massachusetts General Hospital, Harvard University, Boston MA
2Neurogenomics Division, TGen, 445 N. 5th St., Phoenix, AZ 85004
3Department of Molecular Biophysics and Biochemistry, Yale University, New Haven, CT 06520
Corresponding authors:
Kendall Van Keuren-Jensen, PhD
Neurogenomics Division, Translational Genomics Research Institute,
445 N. 5th St.,
Phoenix, AZ 85004
Email: kjensen@tgen.org
Tel: 602-343-8792
Saumya Das, MD PhD
Cardiovascular Research Center,
Massachusetts General Hospital, Harvard University,
185 Cambridge Street,
Boston, MA 02114
Tel: 6177240058
Supplementary Table S8. Pearson's and Spearman's correlation coefficient by tissue, kit and input amount.
Kit	Tissue	Input_amount	Pearson's Correlation	Spearman's Correlation
NEB-Next	Placenta	10ng	0.937232	0.839008
NEB-Next	Placenta	1ug	0.971003	0.907016
NEB-Next	Brain	10ng	0.903331	0.824673
NEB-Next	Brain	1ug	0.971129	0.903242
NEB-Next	Liver	10ng	0.982299	0.796804
NEB-Next	Liver	1ug	0.955413	0.862881
Illumina-TruSeq	Placenta	10ng	0.957552	0.85898
Illumina-TruSeq	Placenta	1ug	0.998272	0.888211
Illumina-TruSeq	Brain	10ng	0.954478	0.829972
Illumina-TruSeq	Brain	1ug	0.993639	0.886277
Illumina-TruSeq	Liver	10ng	0.938137	0.793193
Illumina-TruSeq	Liver	1ug	0.979237	0.831571
BiooScientific NextFlex	Placenta	10ng	0.995201	0.868111
BiooScientific NextFlex	Placenta	1ug	0.913195	0.892047
BiooScientific NextFlex	Brain	10ng	0.995937	0.845622
BiooScientific NextFlex	Brain	1ug	0.968292	0.858022
BiooScientific NextFlex	Liver	10ng	0.998947	0.811259
BiooScientific NextFlex	Liver	1ug	0.876156	0.84537

## Sheet: S9
Techniques and platforms for small RNA biomarker discovery and validation
Ashish Yeri1, Amanda Courtright2, Kirsty Danielson1, Elizabeth Hutchins2, Eric Alsop2, Elizabeth Carlson2, Michael Hsieh2, Olivia Ziegler1, Avash Das1, Ravi V Shah1, Joel Rozowsky3, Saumya Das1*, Kendall Van Keuren-Jensen2*
1Cardiovascular Research Center, Massachusetts General Hospital, Harvard University, Boston MA
2Neurogenomics Division, TGen, 445 N. 5th St., Phoenix, AZ 85004
3Department of Molecular Biophysics and Biochemistry, Yale University, New Haven, CT 06520
Corresponding authors:
Kendall Van Keuren-Jensen, PhD
Neurogenomics Division, Translational Genomics Research Institute,
445 N. 5th St.,
Phoenix, AZ 85004
Email: kjensen@tgen.org
Tel: 602-343-8792
Saumya Das, MD PhD
Cardiovascular Research Center,
Massachusetts General Hospital, Harvard University,
185 Cambridge Street,
Boston, MA 02114
Tel: 6177240058
Supplementary Table S9. Kit specific miRNAs found in each tissue for each kit. The top 5 miRNAs for each tissue that have expression greater than 10 RPM in one kit, but less than 5 RPM in the other two are presented for each tissue and kit.
p-values calculated by Wilcoxon two--sided rank sum test with continuity correction for pairwise comparisons between the three kits. * 0.05; ** 0.01; *** 0.001
Bioo-Scientific specific miRNAs						Illumina TruSeq specific miRNAs						NEB specific miRNAs
Tissue	miRNA_ID	Illumina	Bioo	NEB		Tissue	miRNA_ID	Illumina	Bioo	NEB		Tissue	miRNA_ID	Illumina	Bioo	NEB
Brain	hsa-miR-154-3p	1.3	107.8	4.7		Brain	hsa-miR-21-3p	25.7	1.9	2.5		Brain	hsa-miR-409-5p	3.6	3	51.6
Brain	hsa-miR-1246	0.2	55.8	4.6		Brain	hsa-miR-5683	22.6	4.4	5		Brain	hsa-miR-1271-5p	4	0.5	29.7
Brain	hsa-miR-576-5p	4.3	37.9	3.1		Brain	hsa-miR-548k	11.7	4.6	4.4		Brain	hsa-miR-183-5p	4.7	0.2	19.8
Brain	hsa-miR-1179	3.4	35.7	0.5		Brain	hsa-miR-891a-5p	11	2.9	2.7		Brain	hsa-miR-224-5p	2	3.3	14.2
Brain	hsa-miR-29b-1-5p	1.7	29.9	0.4		Liver	hsa-miR-141-3p	14.1	3.8	1.6		Liver	hsa-miR-183-5p	3.2	0.4	16.7
Liver	hsa-miR-369-3p	3.9	152	4.9		Placenta	hsa-miR-4775	11.7	4.8	2.1		Liver	hsa-miR-200a-5p	0.6	1.5	11.6
Liver	hsa-miR-576-5p	4.8	66.1	4.8		Placenta	hsa-miR-33b-5p	11.5	1.7	0.1		Placenta	hsa-miR-409-5p	3.2	2.4	37.9
Liver	hsa-miR-590-3p	3.5	47.3	2.4		Placenta	hsa-miR-301b-3p	11	1.1	0.4		Placenta	hsa-miR-1291	2.9	1.6	20.5
Liver	hsa-miR-487b-3p	4.5	44.4	2.5								Placenta	hsa-miR-1278	0.8	1.6	18.2
Liver	hsa-miR-885-3p	0.8	28.8	2.3								Placenta	hsa-miR-509-3-5p	0.2	1.4	14.5
Placenta	hsa-miR-1306-5p	2.8	48.4	4.4								Placenta	hsa-miR-514a-3p	1.6	3.2	14.5
Placenta	hsa-miR-23a-5p	2.1	43.4	2.5
Placenta	hsa-miR-4286	4.8	41	3.8
Placenta	hsa-miR-1249-3p	1.7	28.6	1.2
Placenta	hsa-miR-362-3p	3.8	26.3	1.3

## Sheet: S10
Techniques and platforms for small RNA biomarker discovery and validation
Ashish Yeri1, Amanda Courtright2, Kirsty Danielson1, Elizabeth Hutchins2, Eric Alsop2, Elizabeth Carlson2, Michael Hsieh2, Olivia Ziegler1, Avash Das1, Ravi V Shah1, Joel Rozowsky3, Saumya Das1*, Kendall Van Keuren-Jensen2*
1Cardiovascular Research Center, Massachusetts General Hospital, Harvard University, Boston MA
2Neurogenomics Division, TGen, 445 N. 5th St., Phoenix, AZ 85004
3Department of Molecular Biophysics and Biochemistry, Yale University, New Haven, CT 06520
Corresponding authors:
Kendall Van Keuren-Jensen, PhD
Neurogenomics Division, Translational Genomics Research Institute,
445 N. 5th St.,
Phoenix, AZ 85004
Email: kjensen@tgen.org
Tel: 602-343-8792
Saumya Das, MD PhD
Cardiovascular Research Center,
Massachusetts General Hospital, Harvard University,
185 Cambridge Street,
Boston, MA 02114
Tel: 6177240058
Supplementary Table S10. miRNAs included on the custom made FirePlex Panel. The columns denote the number of samples that had above detection-limit expression in each tissue.
	expressed_in_brain	expressed_in_liver	expressed_in_placenta	Total_number_of_Samples
hsa-let-7a-3p	0	0	0	0
hsa-miR-133a-5p	0	0	0	0
hsa-miR-188-3p	0	0	0	0
hsa-miR-197-5p	0	0	0	0
hsa-miR-208a-3p	0	0	0	0
hsa-miR-20a-3p	0	0	0	0
hsa-miR-223-5p	0	0	0	0
hsa-miR-29a-5p	0	0	0	0
hsa-miR-302a-3p	0	0	0	0
hsa-miR-425-3p	0	0	0	0
hsa-miR-450a-5p	0	0	0	0
hsa-miR-208b-3p	0	0	0	0
hsa-miR-3158-3p	0	0	0	0
hsa-miR-3182	0	0	0	0
hsa-miR-3197	0	0	0	0
hsa-miR-3615	0	0	0	0
hsa-miR-576-3p	0	0	0	0
hsa-miR-6126	0	0	0	0
hsa-miR-182-5p	0	0	0	0
hsa-miR-183-5p	0	0	1	1
hsa-miR-188-5p	1	0	0	1
hsa-miR-512-5p	0	0	1	1
hsa-miR-153-3p	2	0	0	2
hsa-miR-1323	0	0	3	3
hsa-miR-204-3p	3	0	0	3
hsa-miR-346	3	0	0	3
hsa-miR-4466	3	0	0	3
hsa-miR-512-3p	0	0	3	3
hsa-miR-516b-5p	0	0	3	3
hsa-miR-520a-5p	0	0	3	3
hsa-miR-522-5p	0	0	3	3
hsa-miR-9-5p	3	0	0	3
hsa-miR-129-5p	3	0	0	3
hsa-miR-215-5p	0	3	0	3
hsa-miR-516a-5p	0	0	3	3
hsa-miR-520a-3p	0	0	3	3
hsa-miR-889-3p	2	0	1	3
hsa-miR-124-3p	3	0	0	3
hsa-miR-370-3p	3	0	0	3
hsa-miR-133a-3p	3	0	1	4
hsa-miR-133b	3	0	1	4
hsa-miR-18b-5p	2	1	1	4
hsa-miR-323a-3p	3	0	1	4
hsa-miR-375	1	3	0	4
hsa-miR-378d	0	3	1	4
hsa-miR-144-3p	0	1	3	4
hsa-miR-205-5p	1	0	3	4
hsa-miR-629-5p	1	0	3	4
hsa-miR-1306-5p	3	2	0	5
hsa-miR-200c-3p	0	2	3	5
hsa-miR-141-3p	0	2	3	5
hsa-miR-432-5p	3	0	2	5
hsa-miR-3960	3	3	0	6
hsa-miR-885-5p	3	3	0	6
hsa-miR-142-3p	0	3	3	6
hsa-miR-142-5p	0	3	3	6
hsa-miR-224-5p	0	3	3	6
hsa-miR-338-3p	3	2	1	6
hsa-miR-210-3p	3	1	2	6
hsa-miR-339-5p	3	2	1	6
hsa-miR-136-5p	3	1	3	7
hsa-miR-155-5p	3	3	1	7
hsa-miR-378c	3	3	1	7
hsa-miR-551b-3p	3	1	3	7
hsa-miR-409-3p	3	1	3	7
hsa-miR-654-3p	3	1	3	7
hsa-miR-154-5p	3	2	3	8
hsa-let-7c-5p	3	3	3	9
hsa-let-7f-5p	3	3	3	9
hsa-miR-126-3p	3	3	3	9
hsa-miR-130a-3p	3	3	3	9
hsa-miR-145-5p	3	3	3	9
hsa-miR-146a-5p	3	3	3	9
hsa-miR-150-5p	3	3	3	9
hsa-miR-151a-3p	3	3	3	9
hsa-miR-151a-5p	3	3	3	9
hsa-miR-15b-5p-x	3	3	3	9
hsa-miR-16-5p	3	3	3	9
hsa-miR-18a-5p	3	3	3	9
hsa-miR-191-5p	3	3	3	9
hsa-miR-192-5p	3	3	3	9
hsa-miR-193a-5p	3	3	3	9
hsa-miR-193b-3p	3	3	3	9
hsa-miR-20a-5p	3	3	3	9
hsa-miR-21-5p	3	3	3	9
hsa-miR-222-3p-x	3	3	3	9
hsa-miR-25-3p	3	3	3	9
hsa-miR-28-3p	3	3	3	9
hsa-miR-29b-3p	3	3	3	9
hsa-miR-30a-5p	3	3	3	9
hsa-miR-30c-5p	3	3	3	9
hsa-miR-30d-5p	3	3	3	9
hsa-miR-320a	3	3	3	9
hsa-miR-335-5p	3	3	3	9
hsa-miR-423-5p	3	3	3	9
hsa-miR-425-5p-x	3	3	3	9
hsa-miR-92a-3p	3	3	3	9
hsa-miR-92b-3p	3	3	3	9
hsa-let-7b-5p	3	3	3	9
hsa-miR-10a-5p	3	3	3	9
hsa-miR-128-3p	3	3	3	9
hsa-miR-100-5p	3	3	3	9
hsa-miR-136-3p	3	3	3	9
hsa-miR-146b-5p	3	3	3	9
hsa-miR-148a-3p	3	3	3	9
hsa-miR-148b-3p	3	3	3	9
hsa-miR-194-5p	3	3	3	9
hsa-miR-199a-5p	3	3	3	9
hsa-miR-221-3p	3	3	3	9
hsa-miR-223-3p	3	3	3	9
hsa-miR-22-3p	3	3	3	9
hsa-miR-26b-5p	3	3	3	9
hsa-miR-29a-3p	3	3	3	9
hsa-miR-29c-3p	3	3	3	9
hsa-miR-374b-5p	3	3	3	9
hsa-miR-660-5p	3	3	3	9
hsa-miR-103a-3p	3	3	3	9
hsa-miR-126-5p	3	3	3	9
hsa-miR-127-3p	3	3	3	9
hsa-miR-15a-5p	3	3	3	9
hsa-miR-532-5p	3	3	3	9
hsa-miR-214-3p	3	3	3	9
hsa-miR-28-5p	3	3	3	9
hsa-miR-342-3p	3	3	3	9
hsa-miR-362-3p	3	3	3	9
hsa-miR-15b-5p-y	3	3	3	9
hsa-mir-150-5p	3	3	3	9
hsa-mir-21-5p	3	3	3	9
hsa-miR-222-3p-y	3	3	3	9
hsa-miR-425-5p-y	3	3	3	9
hsa-mir-29b-3p	3	3	3	9

[truncated: 1 more sheets: S11]
